# Supplementary material for: Tripodal Quinone-Cyanine G-Quadruplex Ligands as Novel Photosensitizers on Photoinduced Cancer Cell Death
Source: Molecules. 2024 Oct 28;29(21):5094. doi: 10.3390/molecules29215094 (PMC11547667; doi:10.3390/molecules29215094)
Supplement: Supplementary file 1 [file molecules-29-05094-s001.zip]

Archive with 1 entries (1 files):
- molecules-3255625-supplementary.pdf
